# Supplementary material for: Genomic selection signatures in sheep from the Western Pyrenees
Source: Genet Sel Evol. 2018 Mar 22;50:9. doi: 10.1186/s12711-018-0378-x (PMC5865298; doi:10.1186/s12711-018-0378-x)
Supplement: Supplementary file 2 — Additional file 2. Raw data for Z(Hp) and Z(Dp): raw data for pooled heterozygosity (Z(Hp)) and pooled Tajima’s D (Z(Dp)) for each analyzed window in each sequenced pool (SAS, LAS, and LAN). [file 12711_2018_378_MOESM2_ESM.xlsx]

## Sheet: Table S1
Sasi Ardi sheep (SAS)
Chromosome	Position (bp)	Z(Hp)		Chromosome	Position (bp)	Z(Dp)
2	28500000	-7.02921		2	28500000	-7.40985
2	28550000	-6.92564		2	28550000	-7.31696
2	219500000	-6.51928		2	219500000	-6.49987
2	219550000	-6.85555		2	219550000	-7.00156
3	44350000	-6.39817		3	44350000	-6.81267
3	44400000	-6.14306		3	44400000	-6.60699
3	182750000	-6.46927		3	182750000	-6.77146
3	182800000	-6.87675		3	182800000	-7.22071
3	182850000	-6.57438		3	182850000	-6.89818
3	182900000	-6.43873		3	182900000	-6.764
3	182950000	-6.44154		3	182950000	-6.86662
4	35250000	-6.1616		4	35250000	-6.7231
4	47100000	-6.51928		4	35300000	-6.23816
4	63150000	-6.60281		4	47100000	-6.72455
4	101800000	-8.9058		4	63150000	-6.73606
4	101850000	-8.84807		4	101800000	-9.13062
5	107300000	-8.29464		4	101850000	-9.012
5	107350000	-6.00448		5	107300000	-9.13147
5	107400000	-6.53404		5	107350000	-6.88924
6	24750000	-6.89053		5	107400000	-7.4173
6	24800000	-8.44206		5	107500000	-6.39171
6	24850000	-6.7636		6	24750000	-7.41042
6	44850000	-6.66302		6	24800000	-8.98858
6	44900000	-6.18365		6	24850000	-6.81966
6	48400000	-6.06816		6	37450000	-6.25752
6	116950000	-6.13057		6	44850000	-6.83711
7	42100000	-6.68012		6	44900000	-6.4132
7	42150000	-7.76735		6	48400000	-6.49785
8	8050000	-6.10631		7	42100000	-6.59291
8	8100000	-6.60708		7	42150000	-7.75937
8	8150000	-6.06218		7	72650000	-6.05211
8	8200000	-6.31778		8	8050000	-6.38468
8	32000000	-6.64736		8	8100000	-6.82774
8	32050000	-6.98472		8	8150000	-6.19532
8	32100000	-6.6656		8	8200000	-6.41329
8	32150000	-6.65885		8	32000000	-6.7714
8	62800000	-6.00899		8	32050000	-7.18555
8	62850000	-6.00448		8	32100000	-6.94507
8	62950000	-6.80913		8	32150000	-6.97351
8	63000000	-6.78902		8	62700000	-6.04232
8	63050000	-7.27034		8	62750000	-6.22342
8	90200000	-6.69412		8	62800000	-6.43996
10	42300000	-7.52267		8	62850000	-6.49231
10	42350000	-7.77631		8	62900000	-6.53681
10	42400000	-7.19781		8	62950000	-7.32264
10	42450000	-7.49066		8	63000000	-7.20322
10	42500000	-7.26234		8	63050000	-7.61033
10	42550000	-7.37504		8	90200000	-6.37017
10	42600000	-7.32615		10	42300000	-7.85057
10	42650000	-7.25202		10	42350000	-8.07177
10	42700000	-7.13925		10	42400000	-7.46275
10	42750000	-6.35953		10	42450000	-7.45007
11	18400000	-8.25655		10	42500000	-7.22287
11	18450000	-7.31638		10	42550000	-7.01253
13	49000000	-6.2556		10	42600000	-7.0283
13	49050000	-7.41074		10	42650000	-7.36906
13	49700000	-6.23992		10	42700000	-7.10704
13	49750000	-6.27876		10	42750000	-6.50388
13	49800000	-6.15249		11	18400000	-7.03883
13	50350000	-6.75018		11	18450000	-7.00711
13	50400000	-9.18595		13	49000000	-6.5524
13	50450000	-10.5337		13	49050000	-7.69243
13	50500000	-10.5172		13	49700000	-6.36516
13	50550000	-9.7492		13	49750000	-6.41372
15	17050000	-6.59519		13	49800000	-6.32152
18	19300000	-6.08959		13	49850000	-6.1781
18	32300000	-6.413		13	49900000	-6.12772
18	32350000	-6.01061		13	49950000	-6.11321
19	29700000	-6.51928		13	50000000	-6.03574
20	15150000	-7.41857		13	50100000	-6.12448
20	15200000	-7.82277		13	50350000	-7.16662
20	18450000	-6.28483		13	50400000	-9.97362
20	18500000	-8.13606		13	50450000	-11.3469
20	18550000	-7.81024		13	50500000	-11.3265
20	18600000	-7.29134		13	50550000	-10.4046
20	50200000	-6.1489		15	17000000	-6.17056
20	50250000	-7.24605		15	17050000	-6.89727
20	50300000	-6.34491		15	17100000	-6.12448
20	50350000	-7.46346		18	32300000	-6.76524
20	50400000	-7.13925		18	32350000	-6.37588
21	42250000	-7.13925		19	29700000	-6.63742
21	42300000	-7.58208		20	15150000	-7.48459
21	42350000	-6.6205		20	15200000	-7.81518
21	42400000	-6.413		20	18450000	-6.56884
22	22150000	-9.40878		20	18500000	-8.53797
24	10350000	-6.57666		20	18550000	-8.19599
24	10400000	-6.70651		20	18600000	-7.61283
				20	50150000	-6.35949
				20	50200000	-6.57586
				20	50250000	-7.56713
				20	50300000	-6.66184
				20	50350000	-7.09514
				20	50400000	-6.63396
				21	42400000	-6.7906
				21	42450000	-6.11719
				22	22150000	-9.11762
				24	10350000	-6.86403
				24	10400000	-7.11137
Latxa sheep included in the selection program (LAS)
Chromosome	Position (bp)	Z(Hp)		Chromosome	Position (bp)	Z(Dp)
1	234850000	-6.09833		1	234850000	-6.4513
1	234900000	-7.35399		1	234900000	-7.78294
2	28500000	-6.36064		2	28500000	-6.07226
2	28550000	-6.09388		2	106500000	-6.65158
2	28600000	-6.01211		2	115100000	-6.74716
2	106500000	-6.55082		2	115150000	-6.23436
2	115100000	-6.74977		2	159650000	-6.8819
2	115150000	-6.30052		2	219500000	-6.21878
2	159650000	-6.64686		3	44200000	-7.90649
3	44200000	-7.64684		3	44250000	-8.00944
3	44250000	-7.73181		3	44300000	-7.61725
3	44300000	-7.4123		3	44350000	-8.19806
3	44350000	-7.68862		3	44400000	-7.83366
3	44400000	-7.36191		3	124900000	-7.38588
3	124900000	-7.53872		3	178550000	-6.46404
3	178550000	-6.31196		4	68800000	-6.11343
5	51850000	-6.44279		5	51850000	-6.8702
5	107300000	-8.00715		5	107300000	-8.2869
5	107350000	-7.10055		5	107350000	-7.54802
5	107650000	-6.83919		5	107650000	-7.11361
5	107700000	-6.57782		5	107700000	-6.89372
5	107750000	-6.48153		5	107750000	-6.7867
6	35850000	-7.46767		6	35850000	-7.9443
6	35900000	-7.65371		6	35900000	-8.08777
6	35950000	-8.18114		6	35950000	-8.3821
6	36000000	-8.46726		6	36000000	-8.26403
6	36050000	-7.68862		6	36050000	-7.38599
6	36100000	-7.51408		6	36100000	-7.21832
6	36150000	-7.22909		6	36150000	-6.99763
6	36200000	-6.15964		6	36200000	-6.36258
6	36250000	-7.0657		6	36250000	-7.49009
6	36300000	-6.06698		6	36300000	-6.30401
6	36350000	-6.42847		6	36350000	-6.67362
6	36400000	-7.25737		6	36400000	-7.38237
6	36450000	-7.62935		6	36450000	-7.75111
6	36500000	-7.7367		6	36500000	-7.85952
6	36550000	-8.69249		6	36550000	-8.78536
6	36600000	-7.77649		6	36600000	-8.17789
6	36650000	-7.92028		6	36650000	-8.39693
6	36700000	-9.03771		6	36700000	-9.49819
6	36750000	-9.38748		6	36750000	-9.9372
6	36800000	-8.021		6	36800000	-8.62463
6	36850000	-8.23825		6	36850000	-8.85371
6	36900000	-7.41419		6	36900000	-7.95813
6	37150000	-8.70793		6	37150000	-9.11238
6	37200000	-8.70793		6	37200000	-9.11238
6	37250000	-7.07351		6	37250000	-7.50632
6	37300000	-6.5303		6	37300000	-6.95948
6	37450000	-6.83919		6	37350000	-6.07275
6	37500000	-6.83919		6	37450000	-7.11626
6	37550000	-7.62328		6	37500000	-6.3072
6	37600000	-8.6513		6	37550000	-7.27093
6	37650000	-8.78074		6	37600000	-8.51858
6	37700000	-9.67062		6	37650000	-8.51631
6	37750000	-9.99986		6	37700000	-10.2754
6	37800000	-9.96867		6	37750000	-10.6708
6	37850000	-9.99986		6	37800000	-10.6322
6	37900000	-9.75152		6	37850000	-10.6708
6	37950000	-8.93565		6	37900000	-10.3738
6	38000000	-8.26404		6	37950000	-9.50361
6	38050000	-7.32458		6	38000000	-8.6774
6	38100000	-6.48942		6	38050000	-7.70917
6	38150000	-6.23245		6	38100000	-6.85533
6	38300000	-6.0551		6	38150000	-6.53462
6	38350000	-6.33412		6	38200000	-6.085
6	38400000	-6.62871		6	38300000	-6.33495
6	38450000	-6.99155		6	38350000	-6.71072
6	38500000	-6.51149		6	38400000	-7.0447
7	72650000	-7.37008		6	38450000	-7.36358
8	60800000	-6.01716		6	38500000	-6.86431
8	62700000	-6.57374		7	72650000	-7.9375
8	62950000	-6.27956		8	60800000	-6.12773
8	63000000	-6.14706		8	62700000	-6.85088
8	63050000	-6.20799		8	62950000	-6.17791
10	42300000	-6.21707		8	63000000	-6.14905
10	42350000	-6.09388		8	63050000	-6.30907
10	42450000	-6.22142		10	37300000	-6.09961
10	42500000	-6.17768		10	42300000	-6.58842
10	42550000	-7.21351		10	42350000	-6.46225
10	42600000	-7.44055		10	42400000	-6.26275
10	42650000	-7.99096		10	42450000	-6.58329
10	42700000	-7.62746		10	42500000	-6.51604
10	42750000	-7.04075		10	42550000	-7.45225
13	48900000	-6.61998		10	42600000	-7.77126
13	49800000	-6.37054		10	42650000	-8.33963
13	50400000	-7.05154		10	42700000	-7.90178
13	50450000	-10.2369		10	42750000	-7.42707
13	50500000	-10.2369		13	48900000	-6.6988
13	50550000	-12.0902		13	49800000	-6.58392
13	50600000	-6.39601		13	50400000	-7.432
16	71300000	-7.14121		13	50450000	-10.7769
18	23700000	-6.79133		13	50500000	-10.7134
18	23750000	-8.19828		13	50550000	-10.6895
18	23800000	-6.98691		13	50600000	-6.37555
18	32300000	-6.04581		15	17050000	-6.02624
19	43350000	-6.62683		18	23700000	-6.01764
19	43400000	-7.6344		18	23750000	-7.44153
20	18350000	-6.32632		18	23800000	-6.35823
20	18450000	-6.29722		18	32300000	-6.28293
20	18500000	-6.3538		19	43400000	-6.92706
20	18550000	-6.70542		20	18350000	-6.65201
20	18600000	-8.19828		20	18400000	-6.29172
20	50150000	-6.2729		20	18450000	-6.62315
20	50200000	-8.05266		20	18500000	-6.66511
20	50250000	-9.59983		20	18550000	-7.08257
20	50300000	-8.19828		20	18600000	-8.66066
20	50350000	-6.98377		20	50200000	-6.45014
21	42250000	-7.65058		20	50250000	-8.52266
21	42300000	-7.76584		20	50300000	-6.59399
21	42350000	-6.78439		20	50350000	-6.46215
21	42400000	-6.01048		23	26100000	-6.0402
21	42450000	-6.20705		23	26150000	-6.34693
23	26100000	-6.11846		23	26200000	-6.34113
23	26150000	-6.29502		24	34750000	-8.09273
23	26200000	-6.13748		24	34800000	-7.90454
24	34750000	-7.61974		24	34850000	-7.56381
24	34800000	-7.53511
24	34850000	-7.20323
Latxa sheep non included in the selection program (LAN)
Chromosome	Position (bp)	Z(Hp)		Chromosome	Position (bp)	Z(Dp)
1	234900000	-7.27413		1	234900000	-7.26727
2	115100000	-6.02619		2	115100000	-6.23595
3	44350000	-6.79193		3	44350000	-7.01489
3	44400000	-7.24551		3	44400000	-7.43503
3	124900000	-7.39971		3	57800000	-6.07926
4	47050000	-7.24122		3	57850000	-6.10982
4	47100000	-7.38038		3	124900000	-7.80735
4	101800000	-7.57332		4	47050000	-7.20566
4	101850000	-7.14249		4	47100000	-7.47705
5	107100000	-6.43879		4	101800000	-8.02698
5	107150000	-6.1959		4	101850000	-7.41863
5	107350000	-7.80893		5	107100000	-6.06784
5	107400000	-6.94502		5	107350000	-8.20023
5	107450000	-6.5893		5	107400000	-7.09609
5	107500000	-6.48146		5	107450000	-6.72509
5	107550000	-6.13193		5	107500000	-6.36178
6	36550000	-7.0565		5	107550000	-6.00527
6	36600000	-9.1048		6	24800000	-6.23259
6	36650000	-8.67284		6	36500000	-6.19375
6	36700000	-6.43684		6	36550000	-7.12389
6	36750000	-6.46839		6	36600000	-8.91561
6	36800000	-7.24199		6	36650000	-8.17362
6	36850000	-7.10764		6	36700000	-6.61208
6	36900000	-6.78202		6	36750000	-6.66305
6	36950000	-6.07162		6	36800000	-7.51647
6	37150000	-7.67935		6	36850000	-7.40507
6	37200000	-7.37033		6	36900000	-7.05677
6	37250000	-7.54082		6	36950000	-6.42407
6	37300000	-8.125		6	37000000	-6.04231
6	37350000	-8.0969		6	37100000	-6.32714
6	37400000	-8.67284		6	37150000	-8.13249
6	37450000	-8.71302		6	37200000	-7.74297
6	37500000	-7.90492		6	37250000	-7.9743
6	37550000	-7.92855		6	37300000	-8.53573
6	37600000	-7.45621		6	37350000	-8.65549
6	37650000	-7.47353		6	37400000	-9.30678
6	37700000	-7.86829		6	37450000	-9.34957
6	37750000	-7.63223		6	37500000	-8.36165
6	37800000	-7.94534		6	37550000	-8.35511
6	37850000	-7.65809		6	37600000	-7.83827
6	37900000	-6.94502		6	37650000	-7.85771
6	37950000	-6.28439		6	37700000	-8.13039
6	38000000	-6.2731		6	37750000	-7.87135
6	38300000	-6.00533		6	37800000	-8.17107
6	38700000	-6.08967		6	37850000	-7.76849
6	39700000	-6.53848		6	37900000	-7.12652
7	56200000	-6.02106		6	37950000	-6.43498
7	72500000	-6.13193		6	38000000	-6.40927
8	62900000	-6.1959		6	38300000	-6.1699
8	62950000	-7.55174		6	38400000	-6.0792
8	63000000	-7.73964		6	38700000	-6.47359
8	63050000	-7.66653		6	38750000	-6.16354
10	42300000	-6.10031		6	39700000	-6.69566
10	42350000	-6.45136		7	56150000	-6.26775
10	42400000	-6.16226		7	56200000	-6.31132
10	42450000	-6.33877		7	56250000	-6.18965
10	42500000	-6.48293		7	72500000	-6.34895
10	42550000	-6.69819		8	62900000	-6.30448
10	42600000	-7.31433		8	62950000	-7.79303
10	42650000	-7.43869		8	63000000	-8.03966
10	42700000	-6.85226		8	63050000	-8.00896
13	32850000	-7.35157		10	42300000	-6.25678
13	32900000	-6.85409		10	42350000	-6.70611
13	32950000	-6.7599		10	42400000	-6.42892
13	49050000	-6.51307		10	42450000	-6.58863
13	49700000	-6.57085		10	42500000	-6.85684
13	49750000	-6.61592		10	42550000	-6.95219
13	49800000	-6.56445		10	42600000	-7.52374
13	49850000	-6.60084		10	42650000	-7.489
13	50100000	-6.15965		10	42700000	-6.8822
13	50450000	-8.67284		10	42750000	-6.02092
13	50500000	-8.67284		13	32850000	-7.5397
13	50550000	-7.29059		13	32900000	-6.96626
15	17000000	-7.4587		13	32950000	-6.89131
15	17050000	-8.38767		13	49000000	-6.07295
16	71300000	-6.94502		13	49050000	-6.7625
18	19300000	-6.59406		13	49700000	-6.88998
18	23700000	-6.2539		13	49750000	-6.91406
18	23750000	-6.2073		13	49800000	-6.86754
19	43350000	-7.49287		13	49850000	-6.85113
19	43400000	-7.52096		13	50100000	-6.40422
20	50050000	-6.42144		13	50450000	-8.87222
20	50100000	-7.31265		13	50500000	-8.87222
20	50150000	-8.04455		13	50550000	-7.60548
20	50200000	-6.58127		15	17000000	-7.65804
20	50250000	-6.46839		15	17050000	-8.64073
20	50300000	-6.45136		15	17100000	-6.24254
21	42300000	-7.53322		18	23700000	-6.54358
21	42350000	-7.03842		18	23750000	-6.42958
21	42400000	-6.79478		19	43350000	-7.87299
21	42450000	-8.15917		19	43400000	-7.88796
24	10400000	-6.23073		20	50100000	-6.04091
24	34700000	-6.59406		20	50250000	-6.77128
				20	50300000	-6.76659
				21	42300000	-7.91866
				21	42400000	-6.81568
				21	42450000	-7.06579
				22	22150000	-6.08828
				24	34700000	-6.99288
				24	34750000	-6.04477
