# Supplementary material for: Genomic selection signatures in sheep from the Western Pyrenees
Source: Genet Sel Evol. 2018 Mar 22;50:9. doi: 10.1186/s12711-018-0378-x (PMC5865298; doi:10.1186/s12711-018-0378-x)
Supplement: Supplementary file 3 — Additional file 3. Raw data for Z(FSTp): raw data for pooled fixation index (Z(FSTp)) for each analyzed window in each comparison (SAS vs. LAS, SAS vs. LAN, and LAS vs. LAN). [file 12711_2018_378_MOESM3_ESM.xlsx]

## Sheet: Hoja1
SAS vs. LAS				SAS vs. LAN				LAS vs. LAN
Chromosome	Position (bp)	Z(Fstp)		Chromosome	Position (bp)	Z(Fstp)		Chromosome	Position (bp)	Z(Fstp)
6	34900000	7.49797		6	34350000	6.60064		2	202150000	7.71945
6	34950000	8.72794		6	34400000	7.77287		2	202200000	8.34063
6	35000000	8.83332		6	34450000	8.13879		2	202250000	7.69753
6	35050000	8.55044		6	34500000	7.19029		8	75450000	6.32664
6	35100000	9.90376		6	34550000	8.39073		11	18450000	6.11256
6	35150000	8.60403		6	34600000	7.5426		13	450000	6.09263
6	35200000	7.77659		6	34650000	8.25892		13	58850000	7.03506
6	35250000	6.88658		6	34700000	8.54109		15	46250000	8.55704
6	35350000	6.64004		6	34750000	7.909		16	9150000	7.1398
6	35400000	7.59635		6	34800000	8.8755		16	9200000	6.71955
6	35450000	8.8913		6	34850000	9.36646		16	9250000	6.91569
6	35500000	9.39562		6	34900000	10.3298		22	29150000	7.34638
6	35550000	10.9773		6	34950000	10.2557
6	35600000	10.9059		6	35000000	9.45236
6	35650000	10.7761		6	35050000	9.20808
6	35700000	13.3973		6	35100000	11.4811
6	35750000	13.7187		6	35150000	10.7681
6	35800000	14.2036		6	35200000	11.0179
6	35850000	15.6274		6	35250000	10.6706
6	35900000	13.6709		6	35300000	8.66052
6	35950000	14.4443		6	35350000	10.1358
6	36000000	16.815		6	35400000	10.3983
6	36050000	17.838		6	35450000	12.1381
6	36100000	17.8903		6	35500000	12.3093
6	36150000	16.4024		6	35550000	14.0996
6	36200000	12.2372		6	35600000	13.6996
6	36250000	9.85128		6	35650000	12.9393
6	36300000	10.6704		6	35700000	13.6209
6	36350000	15.1048		6	35750000	11.1687
6	36400000	16.5154		6	35800000	10.6164
6	36450000	14.9171		6	35850000	11.2768
6	36500000	13.5945		6	35900000	9.60779
6	36550000	11.0914		6	35950000	10.1178
6	36600000	6.45706		6	36000000	11.4553
6	36650000	6.05375		6	36050000	11.5096
6	36700000	8.54951		6	36100000	11.2305
6	36750000	12.7976		6	36150000	10.4623
6	36800000	15.3639		6	36200000	8.55911
6	36850000	17.3668		6	36250000	7.87392
6	37100000	8.71945		6	36300000	9.52549
6	37150000	10.1345		6	36350000	12.4377
6	37200000	10.4526		6	36400000	13.4905
6	37250000	9.33161		6	36450000	12.2815
6	37300000	8.70209		6	36500000	11.2257
6	37500000	20.5899		6	36550000	9.45909
6	37550000	21.6914		6	36600000	6.2025
6	37600000	22.0955		6	36650000	6.06362
6	37650000	22.0653		6	36700000	7.54856
6	37700000	15.8848		6	36750000	11.4326
6	37750000	14.5377		6	36800000	13.5394
6	37800000	11.2846		6	36850000	15.2927
6	37850000	12.9159		6	37100000	6.69866
6	37900000	15.1818		6	37150000	7.33452
6	37950000	15.3014		6	37200000	8.05966
6	38000000	14.7518		6	37250000	7.19995
6	38050000	16.2442		6	37300000	7.06336
6	38100000	14.4878		6	37500000	17.0386
6	38150000	14.6279		6	37550000	18.3013
6	38200000	15.1599		6	37600000	18.9404
6	38250000	12.5717		6	37650000	19.1756
6	38300000	12.2791		6	37700000	14.1588
6	38350000	11.9652		6	37750000	12.3596
6	38400000	12.0491		6	37800000	9.07094
6	38450000	12.1944		6	37850000	9.91741
6	38500000	13.3363		6	37900000	11.3158
6	38550000	12.2764		6	37950000	10.9193
6	38600000	8.68207		6	38000000	10.671
6	38650000	7.12985		6	38050000	11.6456
6	38800000	6.52189		6	38100000	10.8488
6	38850000	7.25057		6	38150000	11.5945
6	38900000	7.05945		6	38200000	12.2247
6	38950000	7.60409		6	38250000	11.0852
6	39000000	7.26973		6	38300000	10.5079
6	39050000	6.41089		6	38350000	10.4415
6	39100000	7.19044		6	38400000	10.0484
6	39150000	6.96938		6	38450000	9.58577
6	39200000	7.08784		6	38500000	10.6823
6	39250000	10.1843		6	38550000	9.55993
6	39300000	9.32257		6	38600000	7.48601
6	39350000	9.61664		6	38650000	6.38191
6	39400000	9.46089		6	38900000	6.26996
6	39450000	7.39061		6	38950000	6.41032
6	39500000	7.10595		6	39000000	7.29334
6	39950000	6.22696		6	39050000	6.64414
6	40050000	6.85805		6	39100000	7.26242
6	40100000	7.58305		6	39150000	7.3901
6	40150000	7.09525		6	39200000	6.56256
6	40200000	9.26771		6	39250000	9.24735
6	40250000	8.88638		6	39300000	8.15574
6	40300000	8.56439		6	39350000	8.08464
6	40350000	9.33717		6	39400000	7.61498
6	40400000	8.16802		6	39450000	6.01249
6	40450000	7.82405		6	40050000	7.27227
6	40500000	6.87762		6	40100000	7.65804
6	40550000	8.14012		6	40150000	7.9418
6	40600000	6.74485		6	40200000	10.1666
6	40650000	7.38093		6	40250000	10.1892
6	40700000	8.23802		6	40300000	9.96159
18	40150000	6.33531		6	40350000	10.068
				6	40400000	8.75145
				6	40450000	7.71534
				6	40500000	6.63303
				6	40550000	6.7946
				6	40650000	6.47732
				6	40700000	7.565
				10	6050000	6.4258
